# Supplementary material for: Isolation and Characterization of Phages Active against Paenibacillus larvae Causing American Foulbrood in Honeybees in Poland
Source: Viruses. 2021 Jun 23;13(7):1217. doi: 10.3390/v13071217 (PMC8310151; doi:10.3390/v13071217)
Supplement: Supplementary file 1 [file viruses-13-01217-s001.zip]

Archive with 1 entries (1 files):
- viruses-1226363-supplementary.pdf
